# Supplementary material for: Discourse type effects on EFL listening comprehension: cognitive load and metacognitive strategy shifts across scientific and literary texts
Source: BMC Psychol. 2026 May 13;14:708. doi: 10.1186/s40359-026-04684-2 (PMC13169529; doi:10.1186/s40359-026-04684-2)
Supplement: Supplementary file 1 — Supplementary Material 1. [file 40359_2026_4684_MOESM1_ESM.xlsx]

## Sheet: Sheet1
GLM CogLoad_InfoRich_Avg CogLoad_Rhetorical_Avg BY Accuracy_InfoRich_12 Accuracy_Rhetorical_12 WITH Vocab_Score_Percent Anxiety_Score_Avg
/WSFACTOR=factor1 2 Polynomial
/MEASURE=cog
/METHOD=SSTYPE(3)
/EMMEANS=TABLES(factor1) WITH(Vocab_Score_Percent=MEAN Anxiety_Score_Avg=MEAN)COMPARE ADJ(LSD)
/PRINT=DESCRIPTIVE ETASQ TEST(MMATRIX)
/CRITERIA=ALPHA(.05)
/WSDESIGN=factor1
/DESIGN=Vocab_Score_Percent Anxiety_Score_Avg Accuracy_InfoRich_12 Accuracy_Rhetorical_12 Accuracy_InfoRich_12*Accuracy_Rhetorical_12.
General Linear Model
Notes
Output Created		09-SEP-2025 02:02:53
Comments
Input	Data	C:\Users\fg\Desktop\محمد\Untitled2.sav
	Active Dataset	DataSet1
	Filter	<none>
	Weight	<none>
	Split File	<none>
	N of Rows in Working Data File	60
Missing Value Handling	Definition of Missing	User-defined missing values are treated as missing.
	Cases Used	Statistics are based on all cases with valid data for all variables in the model.
Syntax		GLM CogLoad_InfoRich_Avg CogLoad_Rhetorical_Avg BY Accuracy_InfoRich_12 Accuracy_Rhetorical_12 WITH Vocab_Score_Percent Anxiety_Score_Avg /WSFACTOR=factor1 2 Polynomial /MEASURE=cog /METHOD=SSTYPE(3) /EMMEANS=TABLES(factor1) WITH(Vocab_Score_Percent=MEAN Anxiety_Score_Avg=MEAN)COMPARE ADJ(LSD) /PRINT=DESCRIPTIVE ETASQ TEST(MMATRIX) /CRITERIA=ALPHA(.05) /WSDESIGN=factor1 /DESIGN=Vocab_Score_Percen…
Resources	Processor Time	00:00:00.05
	Elapsed Time	00:00:00.04
Within-Subjects Factors
Measure:	cog
factor1	Dependent Variable
1	CogLoad_InfoRich_Avg
2	CogLoad_Rhetorical_Avg
Between-Subjects Factors
		N
Accuracy_InfoRich_12	7.0	4
	8.0	7
	9.0	9
	10.0	11
	11.0	14
	12.0	15
Accuracy_Rhetorical_12	2.0	1
	3.0	5
	4.0	6
	5.0	9
	6.0	8
	7.0	9
	8.0	8
	9.0	6
	10.0	4
	11.0	4
Descriptive Statistics
Accuracy_InfoRich_12			Mean	Std. Deviation	N
CogLoad_InfoRich_Avg	7.0	2.0	3.9		1
		3.0	3.73333	0.057735	3
		Total	3.775	0.0957427	4
	8.0	3.0	3.6	0	2
		4.0	3.38	0.083666	5
		Total	3.44286	0.127242	7
	9.0	4.0	3.2		1
		5.0	3.025	0.10351	8
		Total	3.04444	0.113039	9
	10.0	5.0	2.9		1
		6.0	2.7	0.092582	8
		7.0	2.7	0	2
		Total	2.71818	0.098165	11
	11.0	7.0	2.45714	0.09759	7
		8.0	2.12857	0.11127	7
		Total	2.29286	0.197929	14
	12.0	8.0	1.9		1
		9.0	1.73333	0.10328	6
		10.0	1.375	0.0957427	4
		11.0	1.125	0.0957427	4
		Total	1.48667	0.294877	15
	Total	2.0	3.9		1
		3.0	3.68	0.083666	5
		4.0	3.35	0.104881	6
		5.0	3.01111	0.105409	9
		6.0	2.7	0.092582	8
		7.0	2.51111	0.136423	9
		8.0	2.1	0.130931	8
		9.0	1.73333	0.10328	6
		10.0	1.375	0.0957427	4
		11.0	1.125	0.0957427	4
		Total	2.515	0.75864	60
CogLoad_Rhetorical_Avg	7.0	2.0	6.8		1
		3.0	6.63333	0.057735	3
		Total	6.675	0.0957427	4
	8.0	3.0	6.5	0	2
		4.0	6.4	0.0707107	5
		Total	6.42857	0.0755929	7
	9.0	4.0	6.3		1
		5.0	6.1375	0.0517549	8
		Total	6.15556	0.0726483	9
	10.0	5.0	6		1
		6.0	5.9375	0.0517549	8
		7.0	5.9	0	2
		Total	5.93636	0.0504525	11
	11.0	7.0	5.75714	0.0534522	7
		8.0	5.51429	0.0899735	7
		Total	5.63571	0.144686	14
	12.0	8.0	5.3		1
		9.0	5.13333	0.10328	6
		10.0	4.875	0.0957427	4
		11.0	4.55	0.129099	4
		Total	4.92	0.280815	15
	Total	2.0	6.8		1
		3.0	6.58	0.083666	5
		4.0	6.38333	0.0752773	6
		5.0	6.12222	0.0666667	9
		6.0	5.9375	0.0517549	8
		7.0	5.78889	0.0781736	9
		8.0	5.4875	0.112599	8
		9.0	5.13333	0.10328	6
		10.0	4.875	0.0957427	4
		11.0	4.55	0.129099	4
		Total	5.75167	0.589884	60
Multivariate Testsa
Effect		Value	F	Hypothesis df	Error df	Sig.	Partial Eta Squared
factor1	Pillai's Trace	0.309728	19.294b	1	43	7.1896e-05	0.309728
	Wilks' Lambda	0.690272	19.294b	1	43	7.1896e-05	0.309728
	Hotelling's Trace	0.448705	19.294b	1	43	7.1896e-05	0.309728
	Roy's Largest Root	0.448705	19.294b	1	43	7.1896e-05	0.309728
factor1 * Vocab_Score_Percent	Pillai's Trace	0.00843568	.366b	1	43	0.54847	0.00843568
	Wilks' Lambda	0.991564	.366b	1	43	0.54847	0.00843568
	Hotelling's Trace	0.00850745	.366b	1	43	0.54847	0.00843568
	Roy's Largest Root	0.00850745	.366b	1	43	0.54847	0.00843568
factor1 * Anxiety_Score_Avg	Pillai's Trace	0.143059	7.178b	1	43	0.0104129	0.143059
	Wilks' Lambda	0.856941	7.178b	1	43	0.0104129	0.143059
	Hotelling's Trace	0.166941	7.178b	1	43	0.0104129	0.143059
	Roy's Largest Root	0.166941	7.178b	1	43	0.0104129	0.143059
factor1 * Accuracy_InfoRich_12	Pillai's Trace	0.0855845	.805b	5	43	0.552492	0.0855845
	Wilks' Lambda	0.914416	.805b	5	43	0.552492	0.0855845
	Hotelling's Trace	0.0935947	.805b	5	43	0.552492	0.0855845
	Roy's Largest Root	0.0935947	.805b	5	43	0.552492	0.0855845
factor1 * Accuracy_Rhetorical_12	Pillai's Trace	0.50539	4.882b	9	43	0.000160361	0.50539
	Wilks' Lambda	0.49461	4.882b	9	43	0.000160361	0.50539
	Hotelling's Trace	1.02179	4.882b	9	43	0.000160361	0.50539
	Roy's Largest Root	1.02179	4.882b	9	43	0.000160361	0.50539
factor1 * Accuracy_InfoRich_12 * Accuracy_Rhetorical_12	Pillai's Trace	0	.b	0	0
	Wilks' Lambda	1	.b	0	43
	Hotelling's Trace	0	.b	0	2
	Roy's Largest Root	0	.000b	1	42	1	0
a. Design: Intercept + Vocab_Score_Percent + Anxiety_Score_Avg + Accuracy_InfoRich_12 + Accuracy_Rhetorical_12 + Accuracy_InfoRich_12 * Accuracy_Rhetorical_12 Within Subjects Design: factor1
b. Exact statistic
Mauchly's Test of Sphericitya
Measure:	cog
Within Subjects Effect	Mauchly's W	Approx. Chi-Square	df	Sig.	Epsilonb
					Greenhouse-Geisser	Huynh-Feldt	Lower-bound
factor1	1	0	0		1	1	1
Tests the null hypothesis that the error covariance matrix of the orthonormalized transformed dependent variables is proportional to an identity matrix.
a. Design: Intercept + Vocab_Score_Percent + Anxiety_Score_Avg + Accuracy_InfoRich_12 + Accuracy_Rhetorical_12 + Accuracy_InfoRich_12 * Accuracy_Rhetorical_12 Within Subjects Design: factor1
b. May be used to adjust the degrees of freedom for the averaged tests of significance. Corrected tests are displayed in the Tests of Within-Subjects Effects table.
Tests of Within-Subjects Effects
Measure:	cog
Source		Type III Sum of Squares	df	Mean Square	F	Sig.	Partial Eta Squared
factor1	Sphericity Assumed	0.0142686	1	0.0142686	19.2943	7.1896e-05	0.309728
	Greenhouse-Geisser	0.0142686	1	0.0142686	19.2943	7.1896e-05	0.309728
	Huynh-Feldt	0.0142686	1	0.0142686	19.2943	7.1896e-05	0.309728
	Lower-bound	0.0142686	1	0.0142686	19.2943	7.1896e-05	0.309728
factor1 * Vocab_Score_Percent	Sphericity Assumed	0.000270533	1	0.000270533	0.36582	0.54847	0.00843568
	Greenhouse-Geisser	0.000270533	1	0.000270533	0.36582	0.54847	0.00843568
	Huynh-Feldt	0.000270533	1	0.000270533	0.36582	0.54847	0.00843568
	Lower-bound	0.000270533	1	0.000270533	0.36582	0.54847	0.00843568
factor1 * Anxiety_Score_Avg	Sphericity Assumed	0.00530866	1	0.00530866	7.17847	0.0104129	0.143059
	Greenhouse-Geisser	0.00530866	1	0.00530866	7.17847	0.0104129	0.143059
	Huynh-Feldt	0.00530866	1	0.00530866	7.17847	0.0104129	0.143059
	Lower-bound	0.00530866	1	0.00530866	7.17847	0.0104129	0.143059
factor1 * Accuracy_InfoRich_12	Sphericity Assumed	0.00297627	5	0.000595254	0.804914	0.552492	0.0855845
	Greenhouse-Geisser	0.00297627	5	0.000595254	0.804914	0.552492	0.0855845
	Huynh-Feldt	0.00297627	5	0.000595254	0.804914	0.552492	0.0855845
	Lower-bound	0.00297627	5	0.000595254	0.804914	0.552492	0.0855845
factor1 * Accuracy_Rhetorical_12	Sphericity Assumed	0.0324926	9	0.00361029	4.8819	0.000160361	0.50539
	Greenhouse-Geisser	0.0324926	9	0.00361029	4.8819	0.000160361	0.50539
	Huynh-Feldt	0.0324926	9	0.00361029	4.8819	0.000160361	0.50539
	Lower-bound	0.0324926	9	0.00361029	4.8819	0.000160361	0.50539
factor1 * Accuracy_InfoRich_12 * Accuracy_Rhetorical_12	Sphericity Assumed	0	0				0
	Greenhouse-Geisser	0	0				0
	Huynh-Feldt	0	0				0
	Lower-bound	0	0				0
Error(factor1)	Sphericity Assumed	0.0317996	43	0.000739525
	Greenhouse-Geisser	0.0317996	43	0.000739525
	Huynh-Feldt	0.0317996	43	0.000739525
	Lower-bound	0.0317996	43	0.000739525
Tests of Within-Subjects Contrasts
Measure:	cog
Source		Type III Sum of Squares	df	Mean Square	F	Sig.	Partial Eta Squared
factor1	Linear	0.0142686	1	0.0142686	19.2943	7.1896e-05	0.309728
factor1 * Vocab_Score_Percent	Linear	0.000270533	1	0.000270533	0.36582	0.54847	0.00843568
factor1 * Anxiety_Score_Avg	Linear	0.00530866	1	0.00530866	7.17847	0.0104129	0.143059
factor1 * Accuracy_InfoRich_12	Linear	0.00297627	5	0.000595254	0.804914	0.552492	0.0855845
factor1 * Accuracy_Rhetorical_12	Linear	0.0324926	9	0.00361029	4.8819	0.000160361	0.50539
factor1 * Accuracy_InfoRich_12 * Accuracy_Rhetorical_12	Linear	0	0				0
Error(factor1)	Linear	0.0317996	43	0.000739525
Tests of Between-Subjects Effects
Measure:	cog
Transformed Variable:	Average
Source	Type III Sum of Squares	df	Mean Square	F	Sig.	Partial Eta Squared
Intercept	0.0381686	1	0.0381686	45.3962	3.08965e-08	0.513554
Vocab_Score_Percent	0.00997907	1	0.00997907	11.8687	0.00128617	0.216311
Anxiety_Score_Avg	0.0865213	1	0.0865213	102.905	5.57978e-13	0.705288
Accuracy_InfoRich_12	0.0124659	5	0.00249317	2.96528	0.0218706	0.256395
Accuracy_Rhetorical_12	0.0150829	9	0.00167588	1.99323	0.0637377	0.294377
Accuracy_InfoRich_12 * Accuracy_Rhetorical_12	0	0				0
Error	0.0361539	43	0.000840788
Transformation Coefficients (M Matrix)
Average
Measure:	cog
Transformed Variable:	AVERAGE
CogLoad_InfoRich_Avg	0.707107
CogLoad_Rhetorical_Avg	0.707107
factor1a
Measure:	cog
Dependent Variable	factor1
	Linear
CogLoad_InfoRich_Avg	-0.707107
CogLoad_Rhetorical_Avg	0.707107
a. The contrasts for the within subjects factors are: factor1: Polynomial contrast
Estimated Marginal Means
factor1
Transformation Coefficients (M Matrix)
Measure:	cog
Dependent Variable	factor1
	1	2
CogLoad_InfoRich_Avg	1	0
CogLoad_Rhetorical_Avg	0	1
Estimates
Measure:	cog
factor1	Mean	Std. Error	95% Confidence Interval
			Lower Bound	Upper Bound
1	2.511a,b	0.0064533	2.49772	2.52375
2	5.740a,b	0.00967538	5.72065	5.75967
a. Covariates appearing in the model are evaluated at the following values: Vocab_Score_Percent = 77.668, Anxiety_Score_Avg = 2.635.
b. Based on modified population marginal mean.
Pairwise Comparisons
Measure:	cog
(I) factor1		Mean Difference (I-J)	Std. Error	Sig.c	95% Confidence Interval for Differencec
					Lower Bound	Upper Bound
1	2	-3.229-*,b	0.0112513	3.21191e-72	-3.25212	-3.20673
2	1	3.229*,b	0.0112513	3.21191e-72	3.20673	3.25212
Based on estimated marginal means
*. The mean difference is significant at the .05 level.
b. Based on modified population marginal mean.
c. Adjustment for multiple comparisons: Least Significant Difference (equivalent to no adjustments).
Multivariate Tests
	Value	F	Hypothesis df	Error df	Sig.	Partial Eta Squared
Pillai's trace	.999a	82384.917b	1	43	3.21191e-72	0.999478
Wilks' lambda	.001a	82384.917b	1	43	3.21191e-72	0.999478
Hotelling's trace	1915.928a	82384.917b	1	43	3.21191e-72	0.999478
Roy's largest root	1915.928a	82384.917b	1	43	3.21191e-72	0.999478
Each F tests the multivariate effect of factor1. These tests are based on the linearly independent pairwise comparisons among the estimated marginal means.
a. Based on modified population marginal mean.
b. Exact statistic
