# Supplementary material for: Discourse type effects on EFL listening comprehension: cognitive load and metacognitive strategy shifts across scientific and literary texts
Source: BMC Psychol. 2026 May 13;14:708. doi: 10.1186/s40359-026-04684-2 (PMC13169529; doi:10.1186/s40359-026-04684-2)
Supplement: Supplementary file 2 — Supplementary Material 2. [file 40359_2026_4684_MOESM2_ESM.xlsx]

## Sheet: Sheet1
GET
FILE='C:\Users\fg\Desktop\محمد\Untitled2.sav'.
DATASET NAME DataSet1 WINDOW=FRONT.
T-TEST PAIRS=Accuracy_InfoRich_12 Time_InfoRich_Sec CogLoad_InfoRich_Avg MSI_TopDown_InfoRich_Avg MSI_TopDown_Rhetorical_Avg WITH Accuracy_Rhetorical_12 Time_Rhetorical_Sec CogLoad_Rhetorical_Avg MSI_BottomUp_InfoRich_Avg MSI_BottomUp_Rhetorical_Avg (PAIRED)
/CRITERIA=CI(.9500)
/MISSING=ANALYSIS.
T-Test
Notes
Output Created		09-SEP-2025 15:00:21
Comments
Input	Data	C:\Users\fg\Desktop\محمد\Untitled2.sav
	Active Dataset	DataSet1
	Filter	<none>
	Weight	<none>
	Split File	<none>
	N of Rows in Working Data File	60
Missing Value Handling	Definition of Missing	User defined missing values are treated as missing.
	Cases Used	Statistics for each analysis are based on the cases with no missing or out-of-range data for any variable in the analysis.
Syntax		T-TEST PAIRS=Accuracy_InfoRich_12 Time_InfoRich_Sec CogLoad_InfoRich_Avg MSI_TopDown_InfoRich_Avg MSI_TopDown_Rhetorical_Avg WITH Accuracy_Rhetorical_12 Time_Rhetorical_Sec CogLoad_Rhetorical_Avg MSI_BottomUp_InfoRich_Avg MSI_BottomUp_Rhetorical_Avg (PAIRED) /CRITERIA=CI(.9500) /MISSING=ANALYSIS.
Resources	Processor Time	00:00:00.03
	Elapsed Time	00:00:00.03
[DataSet1] C:\Users\fg\Desktop\محمد\Untitled2.sav
Paired Samples Statistics
		Mean	N	Std. Deviation	Std. Error Mean
Pair 1	Accuracy_InfoRich_12	10.1833	60	1.53481	0.198143
	Accuracy_Rhetorical_12	6.61667	60	2.28549	0.295055
Pair 2	Time_InfoRich_Sec	237.117	60	32.9273	4.25089
	Time_Rhetorical_Sec	352.233	60	40.4749	5.22528
Pair 3	CogLoad_InfoRich_Avg	2.56333	60	0.741269	0.0956975
	CogLoad_Rhetorical_Avg	5.75833	60	0.572918	0.0739633
Pair 4	MSI_TopDown_InfoRich_Avg	4.17167	60	0.473033	0.0610683
	MSI_BottomUp_InfoRich_Avg	2.52667	60	0.554753	0.0716184
Pair 5	MSI_TopDown_Rhetorical_Avg	2.32667	60	0.489506	0.0631949
	MSI_BottomUp_Rhetorical_Avg	4.60333	60	0.31994	0.0413041
Paired Samples Correlations
		N	Correlation	Sig.
Pair 1	Accuracy_InfoRich_12 & Accuracy_Rhetorical_12	60	0.629188	7.27363e-08
Pair 2	Time_InfoRich_Sec & Time_Rhetorical_Sec	60	0.61152	2.09937e-07
Pair 3	CogLoad_InfoRich_Avg & CogLoad_Rhetorical_Avg	60	0.574635	1.57626e-06
Pair 4	MSI_TopDown_InfoRich_Avg & MSI_BottomUp_InfoRich_Avg	60	-0.994968	1.17189e-59
Pair 5	MSI_TopDown_Rhetorical_Avg & MSI_BottomUp_Rhetorical_Avg	60	-0.990823	4.10217e-52
Paired Samples Test
		Paired Differences					t	df	Sig. (2-tailed)
		Mean	Std. Deviation	Std. Error Mean	95% Confidence Interval of the Difference
					Lower	Upper
Pair 1	Accuracy_InfoRich_12 - Accuracy_Rhetorical_12	3.56667	1.77904	0.229673	3.10709	4.02624	15.5293	59	1.65451e-22
Pair 2	Time_InfoRich_Sec - Time_Rhetorical_Sec	-115.117	33.0521	4.26701	-123.655	-106.578	-26.9783	59	6.96161e-35
Pair 3	CogLoad_InfoRich_Avg - CogLoad_Rhetorical_Avg	-3.195	0.624208	0.0805849	-3.35625	-3.03375	-39.6476	59	3.13089e-44
Pair 4	MSI_TopDown_InfoRich_Avg - MSI_BottomUp_InfoRich_Avg	1.645	1.0265	0.132521	1.37983	1.91017	12.4132	59	4.26693e-18
Pair 5	MSI_TopDown_Rhetorical_Avg - MSI_BottomUp_Rhetorical_Avg	-2.27667	0.807668	0.104269	-2.48531	-2.06802	-21.8344	59	5.95731e-30
