# Supplementary material for: Discourse type effects on EFL listening comprehension: cognitive load and metacognitive strategy shifts across scientific and literary texts
Source: BMC Psychol. 2026 May 13;14:708. doi: 10.1186/s40359-026-04684-2 (PMC13169529; doi:10.1186/s40359-026-04684-2)
Supplement: Supplementary file 3 — Supplementary Material 3. [file 40359_2026_4684_MOESM3_ESM.xlsx]

## Sheet: Sheet1
Correlations
		Participant_ID	WrittenReceptiveVocabulary	Anxiety_Score_Avg	Discourse Type (Informational vs. Rhetorical)	Accuracy	Time	Cognitive_Load	Top_Down	Bottom_Up	Satterthwaite Degrees of Freedom of Fixed Predicted Values	Satterthwaite Degrees of Freedom of Predicted Values	Satterthwaite Degrees of Freedom of Fixed Predicted Values	Satterthwaite Degrees of Freedom of Predicted Values	Satterthwaite Degrees of Freedom of Fixed Predicted Values	Satterthwaite Degrees of Freedom of Predicted Values	Satterthwaite Degrees of Freedom of Fixed Predicted Values	Satterthwaite Degrees of Freedom of Predicted Values
Participant_ID	Pearson Correlation	1	-0.0476514	-0.0159299	0	0.00787322	0.0116661	0.0214647	0.00178362	-0.00102085	.a	.a	.a	.a	.a	.a	.a	.a
	Sig. (2-tailed)		0.605278	0.862897	1	0.931987	0.899366	0.815995	0.984575	0.991171
	N	120	120	120	120	120	120	120	120	120	120	120	120	120	120	120	120	120
WrittenReceptiveVocabulary	Pearson Correlation	-0.0476514	1	-.668**	0	.601**	-.373**	-.270**	.409**	-.341**	.a	.a	.a	.a	.a	.a	.a	.a
	Sig. (2-tailed)	0.605278		7.60835e-17	1	3.93839e-13	2.78667e-05	0.00284111	3.61289e-06	0.000139054
	N	120	120	120	120	120	120	120	120	120	120	120	120	120	120	120	120	120
Anxiety_Score_Avg	Pearson Correlation	-0.0159299	-.668**	1	0	-.567**	.421**	.260**	-.356**	.295**	.a	.a	.a	.a	.a	.a	.a	.a
	Sig. (2-tailed)	0.862897	7.60835e-17		1	1.39587e-11	1.65803e-06	0.00412967	6.71863e-05	0.00107084
	N	120	120	120	120	120	120	120	120	120	120	120	120	120	120	120	120	120
Discourse Type (Informational vs. Rhetorical)	Pearson Correlation	0	0	0	1	-.679**	.844**	.925**	-.888**	.918**	.a	.a	.a	.a	.a	.a	.a	.a
	Sig. (2-tailed)	1	1	1		1.65386e-17	1.04798e-33	2.26756e-51	1.17482e-41	3.55332e-49
	N	120	120	120	120	120	120	120	120	120	120	120	120	120	120	120	120	120
Accuracy	Pearson Correlation	0.00787322	.601**	-.567**	-.679**	1	-.894**	-.821**	.883**	-.836**	.a	.a	.a	.a	.a	.a	.a	.a
	Sig. (2-tailed)	0.931987	3.93839e-13	1.39587e-11	1.65386e-17		4.76563e-43	1.59517e-30	1.65145e-40	1.58431e-32
	N	120	120	120	120	120	120	120	120	120	120	120	120	120	120	120	120	120
Time	Pearson Correlation	0.0116661	-.373**	.421**	.844**	-.894**	1	.921**	-.950**	.934**	.a	.a	.a	.a	.a	.a	.a	.a
	Sig. (2-tailed)	0.899366	2.78667e-05	1.65803e-06	1.04798e-33	4.76563e-43		5.01599e-50	2.28968e-61	1.69028e-54
	N	120	120	120	120	120	120	120	120	120	120	120	120	120	120	120	120	120
Cognitive_Load	Pearson Correlation	0.0214647	-.270**	.260**	.925**	-.821**	.921**	1	-.961**	.969**	.a	.a	.a	.a	.a	.a	.a	.a
	Sig. (2-tailed)	0.815995	0.00284111	0.00412967	2.26756e-51	1.59517e-30	5.01599e-50		1.06367e-67	2.33728e-73
	N	120	120	120	120	120	120	120	120	120	120	120	120	120	120	120	120	120
Top_Down	Pearson Correlation	0.00178362	.409**	-.356**	-.888**	.883**	-.950**	-.961**	1	-.989**	.a	.a	.a	.a	.a	.a	.a	.a
	Sig. (2-tailed)	0.984575	3.61289e-06	6.71863e-05	1.17482e-41	1.65145e-40	2.28968e-61	1.06367e-67		1.12818e-100
	N	120	120	120	120	120	120	120	120	120	120	120	120	120	120	120	120	120
Bottom_Up	Pearson Correlation	-0.00102085	-.341**	.295**	.918**	-.836**	.934**	.969**	-.989**	1	.a	.a	.a	.a	.a	.a	.a	.a
	Sig. (2-tailed)	0.991171	0.000139054	0.00107084	3.55332e-49	1.58431e-32	1.69028e-54	2.33728e-73	1.12818e-100
	N	120	120	120	120	120	120	120	120	120	120	120	120	120	120	120	120	120
Satterthwaite Degrees of Freedom of Fixed Predicted Values	Pearson Correlation	.a	.a	.a	.a	.a	.a	.a	.a	.a	.a	.a	.a	.a	.a	.a	.a	.a
	Sig. (2-tailed)
	N	120	120	120	120	120	120	120	120	120	120	120	120	120	120	120	120	120
Satterthwaite Degrees of Freedom of Predicted Values	Pearson Correlation	.a	.a	.a	.a	.a	.a	.a	.a	.a	.a	.a	.a	.a	.a	.a	.a	.a
	Sig. (2-tailed)
	N	120	120	120	120	120	120	120	120	120	120	120	120	120	120	120	120	120
Satterthwaite Degrees of Freedom of Fixed Predicted Values	Pearson Correlation	.a	.a	.a	.a	.a	.a	.a	.a	.a	.a	.a	.a	.a	.a	.a	.a	.a
	Sig. (2-tailed)
	N	120	120	120	120	120	120	120	120	120	120	120	120	120	120	120	120	120
Satterthwaite Degrees of Freedom of Predicted Values	Pearson Correlation	.a	.a	.a	.a	.a	.a	.a	.a	.a	.a	.a	.a	.a	.a	.a	.a	.a
	Sig. (2-tailed)
	N	120	120	120	120	120	120	120	120	120	120	120	120	120	120	120	120	120
Satterthwaite Degrees of Freedom of Fixed Predicted Values	Pearson Correlation	.a	.a	.a	.a	.a	.a	.a	.a	.a	.a	.a	.a	.a	.a	.a	.a	.a
	Sig. (2-tailed)
	N	120	120	120	120	120	120	120	120	120	120	120	120	120	120	120	120	120
Satterthwaite Degrees of Freedom of Predicted Values	Pearson Correlation	.a	.a	.a	.a	.a	.a	.a	.a	.a	.a	.a	.a	.a	.a	.a	.a	.a
	Sig. (2-tailed)
	N	120	120	120	120	120	120	120	120	120	120	120	120	120	120	120	120	120
Satterthwaite Degrees of Freedom of Fixed Predicted Values	Pearson Correlation	.a	.a	.a	.a	.a	.a	.a	.a	.a	.a	.a	.a	.a	.a	.a	.a	.a
	Sig. (2-tailed)
	N	120	120	120	120	120	120	120	120	120	120	120	120	120	120	120	120	120
Satterthwaite Degrees of Freedom of Predicted Values	Pearson Correlation	.a	.a	.a	.a	.a	.a	.a	.a	.a	.a	.a	.a	.a	.a	.a	.a	.a
	Sig. (2-tailed)
	N	120	120	120	120	120	120	120	120	120	120	120	120	120	120	120	120	120
**. Correlation is significant at the 0.01 level (2-tailed).
a. Cannot be computed because at least one of the variables is constant.
