# Supplementary material for: Discourse type effects on EFL listening comprehension: cognitive load and metacognitive strategy shifts across scientific and literary texts
Source: BMC Psychol. 2026 May 13;14:708. doi: 10.1186/s40359-026-04684-2 (PMC13169529; doi:10.1186/s40359-026-04684-2)
Supplement: Supplementary file 4 — Supplementary Material 4. [file 40359_2026_4684_MOESM4_ESM.xlsx]

## Sheet: Sheet1
GET
FILE='C:\Users\Mobi lap\Desktop\22\المرحلةالثانية.sav'.
DATASET NAME $DataSet WINDOW=FRONT.
VARSTOCASES
/MAKE Accuracy FROM Accuracy_InfoRich_12 Accuracy_Rhetorical_12
/MAKE Time FROM Time_InfoRich_Sec Time_Rhetorical_Sec
/MAKE Cognitive_Load FROM CogLoad_InfoRich_Avg CogLoad_Rhetorical_Avg
/MAKE Top_Down FROM MSI_TopDown_InfoRich_Avg MSI_TopDown_Rhetorical_Avg
/MAKE Bottom_Up FROM MSI_BottomUp_InfoRich_Avg MSI_BottomUp_Rhetorical_Avg
/INDEX=Discourse_Type "Discourse Type (Informational vs. Rhetorical)"(2)
/KEEP=Participant_ID Vocab_Score_Percent Anxiety_Score_Avg
/NULL=KEEP.
Variables to Cases
Notes
Output Created		07-FEB-2026 16:08:51
Comments
Input	Data	C:\Users\Mobi lap\Desktop\22\المرحلةالثانية.sav
	Active Dataset	$DataSet
	Filter	<none>
	Weight	<none>
	Split File	<none>
Syntax		VARSTOCASES /MAKE Accuracy FROM Accuracy_InfoRich_12 Accuracy_Rhetorical_12 /MAKE Time FROM Time_InfoRich_Sec Time_Rhetorical_Sec /MAKE Cognitive_Load FROM CogLoad_InfoRich_Avg CogLoad_Rhetorical_Avg /MAKE Top_Down FROM MSI_TopDown_InfoRich_Avg MSI_TopDown_Rhetorical_Avg /MAKE Bottom_Up FROM MSI_BottomUp_InfoRich_Avg MSI_BottomUp_Rhetorical_Avg /INDEX=Discourse_Type "Discourse Type (Informational…
Resources	Processor Time	00:00:00.00
	Elapsed Time	00:00:00.00
[$DataSet] C:\Users\Mobi lap\Desktop\22\المرحلةالثانية.sav
Generated Variables
Name	Label
Discourse_Type	Discourse Type (Informational vs. Rhetorical)
Accuracy	<none>
Time	<none>
Cognitive_Load	<none>
Top_Down	<none>
Bottom_Up	<none>
Processing Statistics
Variables In	13
Variables Out	9
MIXED Time BY Discourse_Type WITH WrittenReceptiveVocabulary Anxiety_Score_Avg
/CRITERIA=CIN(95) MXITER(100) MXSTEP(10) SCORING(1) SINGULAR(0.000000000001) HCONVERGE(0, ABSOLUTE) LCONVERGE(0, ABSOLUTE) PCONVERGE(0.000001, ABSOLUTE)
/FIXED=| SSTYPE(3)
/METHOD=REML
/PRINT=SOLUTION TESTCOV
/SAVE=DFFIXP DFPRED.
Mixed Model Analysis
Notes
Output Created		07-FEB-2026 16:20:51
Comments
Input	Active Dataset	$DataSet
	Filter	<none>
	Weight	<none>
	Split File	<none>
	N of Rows in Working Data File	120
Missing Value Handling	Definition of Missing	User-defined missing values are treated as missing.
	Cases Used	Statistics are based on all cases with valid data for all variables in the model.
Syntax		MIXED Time BY Discourse_Type WITH WrittenReceptiveVocabulary Anxiety_Score_Avg /CRITERIA=CIN(95) MXITER(100) MXSTEP(10) SCORING(1) SINGULAR(0.000000000001) HCONVERGE(0, ABSOLUTE) LCONVERGE(0, ABSOLUTE) PCONVERGE(0.000001, ABSOLUTE) /FIXED=| SSTYPE(3) /METHOD=REML /PRINT=SOLUTION TESTCOV /SAVE=DFFIXP DFPRED.
Resources	Processor Time	00:00:00.05
	Elapsed Time	00:00:00.02
Variables Created	DFFIXP_1	Satterthwaite Degrees of Freedom of Fixed Predicted Values
	DFPRED_1	Satterthwaite Degrees of Freedom of Predicted Values
Model Dimensiona
		Number of Levels	Number of Parameters
Fixed Effects	Intercept	1	1
Residual			1
Total		1	2
a. Dependent Variable: Time.
Information Criteriaa
-2 Restricted Log Likelihood	1348.44
Akaike's Information Criterion (AIC)	1350.44
Hurvich and Tsai's Criterion (AICC)	1350.47
Bozdogan's Criterion (CAIC)	1354.22
Schwarz's Bayesian Criterion (BIC)	1353.22
The information criteria are displayed in smaller-is-better form.
a. Dependent Variable: Time.
Fixed Effects
Type III Tests of Fixed Effectsa
Source	Numerator df	Denominator df	F	Sig.
Intercept	1	119	2221.48	7.86732e-79
a. Dependent Variable: Time.
Estimates of Fixed Effectsa
Parameter	Estimate	Std. Error	df	t	Sig.	95% Confidence Interval
						Lower Bound	Upper Bound
Intercept	294.675	6.25205	119	47.1325	7.86732e-79	282.295	307.055
a. Dependent Variable: Time.
Covariance Parameters
Estimates of Covariance Parametersa
Parameter	Estimate	Std. Error	Wald Z	Sig.	95% Confidence Interval
					Lower Bound	Upper Bound
Residual	4690.57	608.09	7.71362	1.22294e-14	3638.11	6047.51
a. Dependent Variable: Time.
MIXED Cognitive_Load BY Discourse_Type WITH WrittenReceptiveVocabulary Anxiety_Score_Avg
/CRITERIA=CIN(95) MXITER(100) MXSTEP(10) SCORING(1) SINGULAR(0.000000000001) HCONVERGE(0, ABSOLUTE) LCONVERGE(0, ABSOLUTE) PCONVERGE(0.000001, ABSOLUTE)
/FIXED=| SSTYPE(3)
/METHOD=REML
/PRINT=SOLUTION TESTCOV
/SAVE=DFFIXP DFPRED.
Mixed Model Analysis
Notes
Output Created		07-FEB-2026 16:21:40
Comments
Input	Active Dataset	$DataSet
	Filter	<none>
	Weight	<none>
	Split File	<none>
	N of Rows in Working Data File	120
Missing Value Handling	Definition of Missing	User-defined missing values are treated as missing.
	Cases Used	Statistics are based on all cases with valid data for all variables in the model.
Syntax		MIXED Cognitive_Load BY Discourse_Type WITH WrittenReceptiveVocabulary Anxiety_Score_Avg /CRITERIA=CIN(95) MXITER(100) MXSTEP(10) SCORING(1) SINGULAR(0.000000000001) HCONVERGE(0, ABSOLUTE) LCONVERGE(0, ABSOLUTE) PCONVERGE(0.000001, ABSOLUTE) /FIXED=| SSTYPE(3) /METHOD=REML /PRINT=SOLUTION TESTCOV /SAVE=DFFIXP DFPRED.
Resources	Processor Time	00:00:00.05
	Elapsed Time	00:00:00.04
Variables Created	DFFIXP_2	Satterthwaite Degrees of Freedom of Fixed Predicted Values
	DFPRED_2	Satterthwaite Degrees of Freedom of Predicted Values
Model Dimensiona
		Number of Levels	Number of Parameters
Fixed Effects	Intercept	1	1
Residual			1
Total		1	2
a. Dependent Variable: Cognitive_Load.
Information Criteriaa
-2 Restricted Log Likelihood	473.571
Akaike's Information Criterion (AIC)	475.571
Hurvich and Tsai's Criterion (AICC)	475.605
Bozdogan's Criterion (CAIC)	479.35
Schwarz's Bayesian Criterion (BIC)	478.35
The information criteria are displayed in smaller-is-better form.
a. Dependent Variable: Cognitive_Load.
Fixed Effects
Type III Tests of Fixed Effectsa
Source	Numerator df	Denominator df	F	Sig.
Intercept	1	119	690.517	2.253e-51
a. Dependent Variable: Cognitive_Load.
Estimates of Fixed Effectsa
Parameter	Estimate	Std. Error	df	t	Sig.	95% Confidence Interval
						Lower Bound	Upper Bound
Intercept	4.16083	0.158341	119	26.2777	2.253e-51	3.8473	4.47436
a. Dependent Variable: Cognitive_Load.
Covariance Parameters
Estimates of Covariance Parametersa
Parameter	Estimate	Std. Error	Wald Z	Sig.	95% Confidence Interval
					Lower Bound	Upper Bound
Residual	3.00862	0.39004	7.71362	1.22294e-14	2.33355	3.87898
a. Dependent Variable: Cognitive_Load.
MIXED Top_Down BY Discourse_Type WITH WrittenReceptiveVocabulary Anxiety_Score_Avg
/CRITERIA=CIN(95) MXITER(100) MXSTEP(10) SCORING(1) SINGULAR(0.000000000001) HCONVERGE(0, ABSOLUTE) LCONVERGE(0, ABSOLUTE) PCONVERGE(0.000001, ABSOLUTE)
/FIXED=| SSTYPE(3)
/METHOD=REML
/PRINT=SOLUTION TESTCOV
/SAVE=DFFIXP DFPRED.
Mixed Model Analysis
Notes
Output Created		07-FEB-2026 16:22:05
Comments
Input	Active Dataset	$DataSet
	Filter	<none>
	Weight	<none>
	Split File	<none>
	N of Rows in Working Data File	120
Missing Value Handling	Definition of Missing	User-defined missing values are treated as missing.
	Cases Used	Statistics are based on all cases with valid data for all variables in the model.
Syntax		MIXED Top_Down BY Discourse_Type WITH WrittenReceptiveVocabulary Anxiety_Score_Avg /CRITERIA=CIN(95) MXITER(100) MXSTEP(10) SCORING(1) SINGULAR(0.000000000001) HCONVERGE(0, ABSOLUTE) LCONVERGE(0, ABSOLUTE) PCONVERGE(0.000001, ABSOLUTE) /FIXED=| SSTYPE(3) /METHOD=REML /PRINT=SOLUTION TESTCOV /SAVE=DFFIXP DFPRED.
Resources	Processor Time	00:00:00.02
	Elapsed Time	00:00:00.03
Variables Created	DFFIXP_3	Satterthwaite Degrees of Freedom of Fixed Predicted Values
	DFPRED_3	Satterthwaite Degrees of Freedom of Predicted Values
Model Dimensiona
		Number of Levels	Number of Parameters
Fixed Effects	Intercept	1	1
Residual			1
Total		1	2
a. Dependent Variable: Top_Down.
Information Criteriaa
-2 Restricted Log Likelihood	352.52
Akaike's Information Criterion (AIC)	354.52
Hurvich and Tsai's Criterion (AICC)	354.555
Bozdogan's Criterion (CAIC)	358.299
Schwarz's Bayesian Criterion (BIC)	357.299
The information criteria are displayed in smaller-is-better form.
a. Dependent Variable: Top_Down.
Fixed Effects
Type III Tests of Fixed Effectsa
Source	Numerator df	Denominator df	F	Sig.
Intercept	1	119	1164.49	2.68936e-63
a. Dependent Variable: Top_Down.
Estimates of Fixed Effectsa
Parameter	Estimate	Std. Error	df	t	Sig.	95% Confidence Interval
						Lower Bound	Upper Bound
Intercept	3.24917	0.0952146	119	34.1247	2.68936e-63	3.06063	3.4377
a. Dependent Variable: Top_Down.
Covariance Parameters
Estimates of Covariance Parametersa
Parameter	Estimate	Std. Error	Wald Z	Sig.	95% Confidence Interval
					Lower Bound	Upper Bound
Residual	1.0879	0.141036	7.71362	1.22294e-14	0.843797	1.40262
a. Dependent Variable: Top_Down.
MIXED Bottom_Up BY Discourse_Type WITH WrittenReceptiveVocabulary Anxiety_Score_Avg
/CRITERIA=CIN(95) MXITER(100) MXSTEP(10) SCORING(1) SINGULAR(0.000000000001) HCONVERGE(0, ABSOLUTE) LCONVERGE(0, ABSOLUTE) PCONVERGE(0.000001, ABSOLUTE)
/FIXED=| SSTYPE(3)
/METHOD=REML
/PRINT=SOLUTION TESTCOV
/SAVE=DFFIXP DFPRED.
Mixed Model Analysis
Notes
Output Created		07-FEB-2026 16:22:22
Comments
Input	Active Dataset	$DataSet
	Filter	<none>
	Weight	<none>
	Split File	<none>
	N of Rows in Working Data File	120
Missing Value Handling	Definition of Missing	User-defined missing values are treated as missing.
	Cases Used	Statistics are based on all cases with valid data for all variables in the model.
Syntax		MIXED Bottom_Up BY Discourse_Type WITH WrittenReceptiveVocabulary Anxiety_Score_Avg /CRITERIA=CIN(95) MXITER(100) MXSTEP(10) SCORING(1) SINGULAR(0.000000000001) HCONVERGE(0, ABSOLUTE) LCONVERGE(0, ABSOLUTE) PCONVERGE(0.000001, ABSOLUTE) /FIXED=| SSTYPE(3) /METHOD=REML /PRINT=SOLUTION TESTCOV /SAVE=DFFIXP DFPRED.
Resources	Processor Time	00:00:00.02
	Elapsed Time	00:00:00.05
Variables Created	DFFIXP_4	Satterthwaite Degrees of Freedom of Fixed Predicted Values
	DFPRED_4	Satterthwaite Degrees of Freedom of Predicted Values
Model Dimensiona
		Number of Levels	Number of Parameters
Fixed Effects	Intercept	1	1
Residual			1
Total		1	2
a. Dependent Variable: Bottom_Up.
Information Criteriaa
-2 Restricted Log Likelihood	372.846
Akaike's Information Criterion (AIC)	374.846
Hurvich and Tsai's Criterion (AICC)	374.88
Bozdogan's Criterion (CAIC)	378.625
Schwarz's Bayesian Criterion (BIC)	377.625
The information criteria are displayed in smaller-is-better form.
a. Dependent Variable: Bottom_Up.
Fixed Effects
Type III Tests of Fixed Effectsa
Source	Numerator df	Denominator df	F	Sig.
Intercept	1	119	1181.77	1.21303e-63
a. Dependent Variable: Bottom_Up.
Estimates of Fixed Effectsa
Parameter	Estimate	Std. Error	df	t	Sig.	95% Confidence Interval
						Lower Bound	Upper Bound
Intercept	3.565	0.103703	119	34.3769	1.21303e-63	3.35966	3.77034
a. Dependent Variable: Bottom_Up.
Covariance Parameters
Estimates of Covariance Parametersa
Parameter	Estimate	Std. Error	Wald Z	Sig.	95% Confidence Interval
					Lower Bound	Upper Bound
Residual	1.29053	0.167305	7.71362	1.22294e-14	1.00096	1.66387
a. Dependent Variable: Bottom_Up.
