# Supplementary material for: Discourse type effects on EFL listening comprehension: cognitive load and metacognitive strategy shifts across scientific and literary texts
Source: BMC Psychol. 2026 May 13;14:708. doi: 10.1186/s40359-026-04684-2 (PMC13169529; doi:10.1186/s40359-026-04684-2)
Supplement: Supplementary file 5 — Supplementary Material 5. [file 40359_2026_4684_MOESM5_ESM.xlsx]

## Sheet: Sheet1
CORRELATIONS
/VARIABLES=WrittenReceptiveVocabulary Anxiety_Score_Avg Comprehension_Accuracy Processing_Time Cognitive_Load
/PRINT=TWOTAIL NOSIG
/MISSING=PAIRWISE.
Correlations
Notes
Output Created		07-FEB-2026 15:09:38
Comments
Input	Active Dataset	$DataSet
	Filter	<none>
	Weight	<none>
	Split File	<none>
	N of Rows in Working Data File	120
Missing Value Handling	Definition of Missing	User-defined missing values are treated as missing.
	Cases Used	Statistics for each pair of variables are based on all the cases with valid data for that pair.
Syntax		CORRELATIONS /VARIABLES=WrittenReceptiveVocabulary Anxiety_Score_Avg Comprehension_Accuracy Processing_Time Cognitive_Load /PRINT=TWOTAIL NOSIG /MISSING=PAIRWISE.
Resources	Processor Time	00:00:00.00
	Elapsed Time	00:00:00.01
Correlations
		WrittenReceptiveVocabulary	Anxiety_Score_Avg	Comprehension_Accuracy	Processing_Time	Cognitive_Load
WrittenReceptiveVocabulary	Pearson Correlation	1	-.668**	.601**	-.373**	-.270**
	Sig. (2-tailed)		7.60835e-17	3.93839e-13	2.78667e-05	0.00284111
	N	120	120	120	120	120
Anxiety_Score_Avg	Pearson Correlation	-.668**	1	-.567**	.421**	.260**
	Sig. (2-tailed)	7.60835e-17		1.39587e-11	1.65803e-06	0.00412967
	N	120	120	120	120	120
Comprehension_Accuracy	Pearson Correlation	.601**	-.567**	1	-.894**	-.821**
	Sig. (2-tailed)	3.93839e-13	1.39587e-11		4.76563e-43	1.59517e-30
	N	120	120	120	120	120
Processing_Time	Pearson Correlation	-.373**	.421**	-.894**	1	.921**
	Sig. (2-tailed)	2.78667e-05	1.65803e-06	4.76563e-43		5.01599e-50
	N	120	120	120	120	120
Cognitive_Load	Pearson Correlation	-.270**	.260**	-.821**	.921**	1
	Sig. (2-tailed)	0.00284111	0.00412967	1.59517e-30	5.01599e-50
	N	120	120	120	120	120
**. Correlation is significant at the 0.01 level (2-tailed).
MIXED Comprehension_Accuracy BY Discourse_Type WITH WrittenReceptiveVocabulary Anxiety_Score_Avg
/CRITERIA=CIN(95) MXITER(100) MXSTEP(10) SCORING(1) SINGULAR(0.000000000001) HCONVERGE(0, ABSOLUTE) LCONVERGE(0, ABSOLUTE) PCONVERGE(0.000001, ABSOLUTE)
/FIXED=Anxiety_Score_Avg WrittenReceptiveVocabulary Discourse_Type | SSTYPE(3)
/METHOD=REML.
Mixed Model Analysis
Notes
Output Created		07-FEB-2026 15:11:29
Comments
Input	Active Dataset	$DataSet
	Filter	<none>
	Weight	<none>
	Split File	<none>
	N of Rows in Working Data File	120
Missing Value Handling	Definition of Missing	User-defined missing values are treated as missing.
	Cases Used	Statistics are based on all cases with valid data for all variables in the model.
Syntax		MIXED Comprehension_Accuracy BY Discourse_Type WITH WrittenReceptiveVocabulary Anxiety_Score_Avg /CRITERIA=CIN(95) MXITER(100) MXSTEP(10) SCORING(1) SINGULAR(0.000000000001) HCONVERGE(0, ABSOLUTE) LCONVERGE(0, ABSOLUTE) PCONVERGE(0.000001, ABSOLUTE) /FIXED=Anxiety_Score_Avg WrittenReceptiveVocabulary Discourse_Type | SSTYPE(3) /METHOD=REML.
Resources	Processor Time	00:00:00.02
	Elapsed Time	00:00:00.02
Model Dimensiona
		Number of Levels	Number of Parameters
Fixed Effects	Intercept	1	1
	Anxiety_Score_Avg	1	1
	WrittenReceptiveVocabulary	1	1
	Discourse_Type	2	1
Residual			1
Total		5	5
a. Dependent Variable: Comprehension_Accuracy.
Information Criteriaa
-2 Restricted Log Likelihood	340.428
Akaike's Information Criterion (AIC)	342.428
Hurvich and Tsai's Criterion (AICC)	342.463
Bozdogan's Criterion (CAIC)	346.182
Schwarz's Bayesian Criterion (BIC)	345.182
The information criteria are displayed in smaller-is-better form.
a. Dependent Variable: Comprehension_Accuracy.
Fixed Effects
Type III Tests of Fixed Effectsa
Source	Numerator df	Denominator df	F	Sig.
Intercept	1	116	6.39361	0.0127969
Anxiety_Score_Avg	1	116	44.8507	7.99991e-10
WrittenReceptiveVocabulary	1	116	80.2045	6.59626e-15
Discourse_Type	1	116	415.39	3.85303e-40
a. Dependent Variable: Comprehension_Accuracy.
Covariance Parameters
Estimates of Covariance Parametersa
Parameter	Estimate	Std. Error
Residual	0.918734	0.120636
a. Dependent Variable: Comprehension_Accuracy.
MIXED Processing_Time BY Discourse_Type WITH WrittenReceptiveVocabulary Anxiety_Score_Avg
/CRITERIA=CIN(95) MXITER(100) MXSTEP(10) SCORING(1) SINGULAR(0.000000000001) HCONVERGE(0, ABSOLUTE) LCONVERGE(0, ABSOLUTE) PCONVERGE(0.000001, ABSOLUTE)
/FIXED=Anxiety_Score_Avg WrittenReceptiveVocabulary Discourse_Type | SSTYPE(3)
/METHOD=REML.
Mixed Model Analysis
Notes
Output Created		07-FEB-2026 15:19:31
Comments
Input	Active Dataset	$DataSet
	Filter	<none>
	Weight	<none>
	Split File	<none>
	N of Rows in Working Data File	120
Missing Value Handling	Definition of Missing	User-defined missing values are treated as missing.
	Cases Used	Statistics are based on all cases with valid data for all variables in the model.
Syntax		MIXED Processing_Time BY Discourse_Type WITH WrittenReceptiveVocabulary Anxiety_Score_Avg /CRITERIA=CIN(95) MXITER(100) MXSTEP(10) SCORING(1) SINGULAR(0.000000000001) HCONVERGE(0, ABSOLUTE) LCONVERGE(0, ABSOLUTE) PCONVERGE(0.000001, ABSOLUTE) /FIXED=Anxiety_Score_Avg WrittenReceptiveVocabulary Discourse_Type | SSTYPE(3) /METHOD=REML.
Resources	Processor Time	00:00:00.02
	Elapsed Time	00:00:00.01
Model Dimensiona
		Number of Levels	Number of Parameters
Fixed Effects	Intercept	1	1
	Anxiety_Score_Avg	1	1
	WrittenReceptiveVocabulary	1	1
	Discourse_Type	2	1
Residual			1
Total		5	5
a. Dependent Variable: Processing_Time.
Information Criteriaa
-2 Restricted Log Likelihood	1061.15
Akaike's Information Criterion (AIC)	1063.15
Hurvich and Tsai's Criterion (AICC)	1063.19
Bozdogan's Criterion (CAIC)	1066.9
Schwarz's Bayesian Criterion (BIC)	1065.9
The information criteria are displayed in smaller-is-better form.
a. Dependent Variable: Processing_Time.
Fixed Effects
Type III Tests of Fixed Effectsa
Source	Numerator df	Denominator df	F	Sig.
Intercept	1	116	116.779	2.95654e-19
Anxiety_Score_Avg	1	116	65.2812	6.89198e-13
WrittenReceptiveVocabulary	1	116	18.2361	4.01301e-05
Discourse_Type	1	116	866.724	1.18326e-55
a. Dependent Variable: Processing_Time.
Covariance Parameters
Estimates of Covariance Parametersa
Parameter	Estimate	Std. Error
Residual	458.687	60.2286
a. Dependent Variable: Processing_Time.
MIXED Cognitive_Load BY Discourse_Type WITH WrittenReceptiveVocabulary Anxiety_Score_Avg
/CRITERIA=CIN(95) MXITER(100) MXSTEP(10) SCORING(1) SINGULAR(0.000000000001) HCONVERGE(0, ABSOLUTE) LCONVERGE(0, ABSOLUTE) PCONVERGE(0.000001, ABSOLUTE)
/FIXED=Anxiety_Score_Avg WrittenReceptiveVocabulary Discourse_Type | SSTYPE(3)
/METHOD=REML.
Mixed Model Analysis
Notes
Output Created		07-FEB-2026 15:20:04
Comments
Input	Active Dataset	$DataSet
	Filter	<none>
	Weight	<none>
	Split File	<none>
	N of Rows in Working Data File	120
Missing Value Handling	Definition of Missing	User-defined missing values are treated as missing.
	Cases Used	Statistics are based on all cases with valid data for all variables in the model.
Syntax		MIXED Cognitive_Load BY Discourse_Type WITH WrittenReceptiveVocabulary Anxiety_Score_Avg /CRITERIA=CIN(95) MXITER(100) MXSTEP(10) SCORING(1) SINGULAR(0.000000000001) HCONVERGE(0, ABSOLUTE) LCONVERGE(0, ABSOLUTE) PCONVERGE(0.000001, ABSOLUTE) /FIXED=Anxiety_Score_Avg WrittenReceptiveVocabulary Discourse_Type | SSTYPE(3) /METHOD=REML.
Resources	Processor Time	00:00:00.02
	Elapsed Time	00:00:00.02
Model Dimensiona
		Number of Levels	Number of Parameters
Fixed Effects	Intercept	1	1
	Anxiety_Score_Avg	1	1
	WrittenReceptiveVocabulary	1	1
	Discourse_Type	2	1
Residual			1
Total		5	5
a. Dependent Variable: Cognitive_Load.
Information Criteriaa
-2 Restricted Log Likelihood	155.077
Akaike's Information Criterion (AIC)	157.077
Hurvich and Tsai's Criterion (AICC)	157.112
Bozdogan's Criterion (CAIC)	160.83
Schwarz's Bayesian Criterion (BIC)	159.83
The information criteria are displayed in smaller-is-better form.
a. Dependent Variable: Cognitive_Load.
Fixed Effects
Type III Tests of Fixed Effectsa
Source	Numerator df	Denominator df	F	Sig.
Intercept	1	116	97.7157	4.39032e-17
Anxiety_Score_Avg	1	116	21.9865	7.5512e-06
WrittenReceptiveVocabulary	1	116	32.3622	9.74756e-08
Discourse_Type	1	116	1647.46	2.15138e-70
a. Dependent Variable: Cognitive_Load.
Covariance Parameters
Estimates of Covariance Parametersa
Parameter	Estimate	Std. Error
Residual	0.185887	0.0244082
a. Dependent Variable: Cognitive_Load.
